# Supplementary material for: Rapid identification and typing of Yersinia pestis and other Yersinia species by matrix-assisted laser desorption/ionization time-of-flight (MALDI-TOF) mass spectrometry
Source: BMC Microbiol. 2010 Nov 12;10:285. doi: 10.1186/1471-2180-10-285 (PMC2992509; doi:10.1186/1471-2180-10-285)
Supplement: Additional file 1 — List of m/z values of MALDI-TOF peaks characteristic for Y. pestis: m/z values are given in the first column, the signal/noise (S/N) ratio is given in the second column. [file 1471-2180-10-285-S1.XLS]

## Sheet: Feuil1
Y. pestis 6/69M (Orientalis)
m/z	SN
3003.2738	13.1
3007.2382	26.5
3012.5555	15.4
3014.8997	14.2
3017.4180	13.6
3020.1849	16.2
3022.9385	15.6
3029.1044	52.3
3038.6772	31.7
3047.9281	18.5
3053.4076	13.8
3054.8049	12.1
3057.0036	11.8
3060.6383	19.5
3069.4959	66.1
3077.8198	16.2
3080.0605	17.1
3082.9770	16.6
3085.5052	19.6
3091.2770	26.6
3098.0816	19.1
3103.7701	22.3
3109.5319	22.4
3114.0193	23.3
3119.3439	27.9
3126.9692	79.7
3138.1077	28.4
3147.3816	28.3
3151.0544	19.6
3153.2399	18.2
3157.0857	19.3
3169.4783	13.9
3174.8928	11.6
3212.8589	13.5
3213.1427	13.0
3215.1265	12.0
3496.7250	71.9
3506.3088	12.9
3508.6350	18.5
3513.0267	24.0
3523.5913	130.8
3540.2445	1293.7
3562.2238	307.7
3578.4130	125.6
3600.4529	177.9
3621.4326	29.8
3643.6654	26.7
3685.4014	22.1
3685.4339	20.3
3699.5796	14.9
3713.4284	19.8
3730.0544	24.3
3906.1219	10.8
3937.5549	12.0
3956.4477	10.9
4001.5545	10.8
4003.4251	12.7
4307.0488	18.0
4314.5852	24.3
4322.4200	36.0
4355.2663	407.1
4376.3872	87.9
4393.3214	31.0
4416.7849	29.4
4662.4765	18.9
4821.3120	12.8
4828.3657	16.5
4836.5700	30.9
4845.1754	25.4
4856.6325	17.7
4865.0137	14.5
4868.2784	15.3
4872.6952	12.4
4876.4140	12.4
4878.4179	11.6
5364.4394	17.6
5432.1358	235.2
5493.3169	21.5
5501.8175	11.8
5511.2435	12.6
5512.7531	12.9
6004.1509	15.8
6006.6627	16.6
6017.7182	14.5
6035.9089	38.6
6050.5826	139.8
6068.0100	32.7
6246.1691	252.3
6267.9028	46.8
6419.7723	23.2
7167.1143	12.0
7193.2043	64.4
7213.1078	12.8
7216.8456	13.5
7364.6659	24.4
7380.7479	11.3
7626.5215	12.5
7627.6152	11.6
9667.6421	23.0
9691.6508	11.3
Y. pestis EV-76 (Orientalis)
m/z	SN
3003.9172	14.9
3005.9058	15.6
3012.7452	10.4
3020.4461	19.7
3028.1454	57.1
3036.0010	27.0
3042.0440	14.1
3043.0245	12.9
3047.3186	12.8
3050.3069	12.5
3057.1957	12.0
3060.3019	13.1
3068.7849	56.8
3081.5612	15.1
3085.4732	12.0
3091.6520	10.6
3094.7356	14.9
3096.9328	12.3
3105.5105	14.2
3109.2929	19.3
3112.3115	16.8
3119.4916	26.5
3125.8675	101.8
3137.0546	13.2
3144.9051	12.1
3157.2717	13.1
3178.4048	10.4
3205.8205	15.4
3212.8659	39.2
3217.9602	18.5
3221.2365	10.2
3225.6102	23.1
3230.1026	11.2
3299.8479	15.4
3579.3657	11.1
3591.1004	13.4
3599.1073	69.8
3606.1726	10.7
3609.5914	10.4
3631.4860	11.3
3642.3154	16.9
3662.9580	10.1
3684.6904	18.5
3692.0606	11.1
3697.5661	49.2
3764.0517	54.4
3772.4341	15.2
3851.1291	19.9
3896.1360	12.4
4189.9993	23.7
4311.9481	13.2
4314.9926	14.2
4321.0602	23.4
4338.4271	31.3
4354.1274	289.8
4369.5283	23.7
4377.4161	13.1
4392.0627	11.6
4444.4947	13.6
4452.8624	15.7
4456.7944	14.9
4501.3687	17.4
4638.6608	24.1
4726.6007	25.2
4835.6546	166.6
4865.6060	20.3
4876.9141	14.5
4887.5620	16.4
4912.4345	12.1
5154.3236	17.1
5357.8163	10.6
5364.7236	12.0
5372.2079	15.9
5387.5710	38.6
5431.2762	228.2
5470.6762	19.3
5494.1966	11.8
5508.1583	12.7
5529.1380	11.0
5533.2621	13.9
5994.8908	10.8
6007.6109	18.2
6016.0350	15.0
6049.5254	135.8
6065.3267	23.5
6244.8899	229.6
6402.1810	13.8
6417.9409	59.7
6592.8113	37.8
6640.9061	12.2
7192.0262	81.2
7278.1855	12.6
7293.5705	11.3
7362.9019	33.3
7522.6072	82.3
7786.2779	16.6
8374.6054	14.2
8996.6440	14.4
9273.0705	21.3
9665.6071	121.3
Y. pestis Algeria 1 (Orientalis)
m/z	SN
3001.6986	11.9
3004.7520	18.1
3007.6556	14.0
3009.8977	12.2
3011.3049	10.1
3021.4398	13.0
3023.6963	14.1
3029.1188	106.1
3037.4432	21.7
3038.6431	19.3
3042.6963	14.7
3044.2774	15.7
3060.8845	11.7
3069.6395	150.9
3084.1654	16.6
3092.1267	25.2
3092.5754	23.2
3105.8156	24.3
3111.0769	29.4
3118.9807	38.1
3126.8741	168.0
3146.0308	31.5
3151.6597	12.6
3157.6740	24.9
3171.4596	15.5
3213.6405	23.3
3226.4516	11.9
3226.5061	11.2
3280.3091	11.9
3280.4142	11.2
3312.7994	11.9
3432.7463	17.5
3454.6652	10.9
3582.1390	15.3
3599.9102	185.0
3641.8110	28.1
3698.1857	63.7
3705.6672	10.9
3714.4306	39.0
3729.5281	76.0
3741.1251	14.0
3742.8588	13.0
3752.0871	49.4
3768.5481	969.7
3783.5258	42.5
3790.0706	51.2
3800.5947	14.5
3803.5108	11.0
3817.1808	31.7
3872.4068	15.2
3895.8993	14.5
4191.4262	10.4
4296.9937	11.4
4322.9552	37.8
4355.2573	639.5
4373.5694	37.1
4459.0827	10.8
4502.4478	12.6
4640.5528	15.0
4663.1999	31.7
4804.5992	11.4
4810.2556	13.7
4814.1618	13.0
4836.7747	123.2
4856.4527	17.7
4869.7020	11.5
4876.2159	12.5
4881.5145	10.1
4889.5168	12.9
4906.2581	12.1
4908.6245	12.1
5156.2869	11.4
5215.2689	26.7
5350.0963	11.9
5355.6984	13.4
5361.1459	13.2
5389.2324	59.2
5432.2762	499.2
5486.5907	10.1
5493.9852	14.4
5505.4533	11.3
5534.9911	12.3
6007.8511	27.0
6050.5371	323.8
6246.0036	502.6
6405.5017	10.3
6419.3994	52.8
7148.9484	12.3
7152.6233	13.1
7192.8486	129.3
7215.3754	10.1
7279.2476	19.5
7363.6708	19.0
7627.5919	84.9
7784.3453	11.9
7787.7679	13.2
8996.0520	12.4
9268.9906	10.3
9278.4431	11.1
9663.5239	116.9
Y. pestis Algeria 2 (Orientalis)
m/z	SN
3004.5894	18.6
3006.9288	19.3
3020.7475	12.7
3023.3449	10.5
3028.9798	63.3
3035.7855	14.6
3041.6610	15.7
3047.6750	15.1
3059.9375	16.8
3069.2485	66.1
3080.9914	12.8
3083.9224	12.7
3086.7858	11.4
3093.4758	20.3
3097.6382	17.7
3104.3460	20.0
3111.1208	31.8
3118.6213	28.8
3121.8606	29.1
3126.5727	112.0
3137.2410	24.2
3145.9337	37.7
3153.7746	13.4
3157.9344	20.8
3171.0794	12.5
3174.4167	12.4
3213.0928	25.9
3234.6750	10.6
3281.0485	10.8
3415.8023	12.5
3431.5804	24.0
3435.1696	14.7
3438.2923	11.6
3454.0048	10.5
3579.6706	10.6
3591.0013	11.7
3593.5200	14.3
3599.8106	117.7
3642.8997	29.7
3698.4047	81.3
3714.3357	58.4
3729.3810	86.0
3751.3749	50.2
3768.1704	578.0
3783.6586	30.8
3790.0410	53.9
3801.4886	11.5
3817.2388	21.3
3830.6263	10.2
4190.3759	11.7
4251.5307	17.8
4283.8678	11.2
4299.0154	15.7
4322.6911	46.7
4355.0208	485.2
4376.5301	50.5
4390.4051	10.1
4395.2294	10.5
4417.3461	13.7
4640.4716	12.3
4663.6051	17.8
4788.4463	12.0
4801.8996	12.2
4807.0616	12.7
4817.2887	18.7
4836.4920	98.3
4866.8059	20.8
4876.3114	14.3
4889.1887	16.6
4897.5203	14.0
4908.2402	10.5
5215.3123	23.5
5431.7862	382.7
5477.6395	14.8
5478.5275	14.6
5483.8628	11.0
5494.5638	23.5
5500.8389	11.2
5508.2902	11.3
5991.4359	11.8
5996.5898	16.8
6005.7349	33.3
6050.1081	211.5
6245.5760	355.1
6420.1999	45.8
7129.8810	10.5
7136.5405	13.4
7152.6110	23.7
7192.4122	112.8
7254.8711	12.9
7256.5027	12.1
7279.9484	16.4
7627.5555	78.4
7657.2849	11.8
8993.8317	10.5
8998.4340	11.3
9270.8082	11.6
9613.0533	12.9
9664.7182	101.7
9713.1722	10.8
Y. pestis Nairobi-Rattus (Antiqua)
m/z	SN
3009.7454	27.1
3031.3057	52.0
3039.2774	16.0
3047.7570	15.6
3063.4047	10.8
3071.4830	76.6
3078.6898	10.0
3090.6343	7.9
3094.2349	11.1
3095.6626	11.7
3096.0619	11.4
3097.9457	8.4
3104.7371	10.0
3108.5386	10.9
3114.0931	24.0
3120.9466	24.9
3128.9363	80.5
3147.8425	86.6
3156.1890	9.8
3160.6553	27.6
3169.6848	14.4
3171.8499	16.8
3215.3220	14.8
3239.0431	15.1
3241.3045	17.8
3435.6052	23.1
3441.5403	10.7
3444.8185	9.5
3453.7493	19.7
3558.6283	9.3
3558.6298	9.3
3586.2453	7.9
3602.2094	151.4
3644.7405	67.6
3700.7391	20.8
3716.9389	41.1
3728.2395	71.5
3741.3780	10.3
3754.1334	63.7
3770.9753	1237.4
3792.5085	92.8
3807.5971	20.0
3819.2760	13.2
3833.6084	13.7
3874.7492	32.7
3915.5712	11.0
4194.2423	8.0
4311.6019	8.2
4316.0494	13.0
4318.4337	12.6
4325.1959	19.7
4357.7786	359.3
4376.2905	34.9
4424.3557	8.1
4461.3864	9.6
4505.1425	8.9
4642.7264	18.7
4665.8710	36.6
4823.4383	10.7
4839.7646	63.9
4850.0054	31.4
4860.3369	12.3
4866.7975	8.4
4868.5117	8.2
4870.9227	9.3
4888.4268	7.9
4891.5108	8.5
4900.1470	8.4
5159.2767	9.3
5219.1097	51.3
5368.8917	11.4
5371.4660	8.7
5393.1154	41.1
5435.5270	357.5
5474.8910	17.4
5480.5861	8.3
5498.6762	15.4
5511.0739	10.2
5514.7017	9.7
5537.2976	12.4
5540.9493	10.6
6010.3773	15.2
6013.8353	14.9
6054.2233	194.2
6249.5974	333.9
6351.7058	8.3
6354.7743	10.0
6423.3623	24.5
6617.7116	9.7
7154.0901	7.9
7158.3794	7.8
7158.4436	8.2
7174.9006	12.9
7196.4547	77.0
7281.8572	22.8
7297.4473	10.3
7632.0430	48.7
7654.9856	9.0
7656.8360	8.2
9669.1737	71.5
Y. pestis JHUPRI (Antiqua)
m/z	SN
3003.2738	13.1
3007.2382	26.5
3012.5555	15.4
3014.8997	14.2
3017.4180	13.6
3020.1849	16.2
3022.9385	15.6
3029.1044	52.3
3038.6772	31.7
3047.9281	18.5
3053.4076	13.8
3054.8049	12.1
3057.0036	11.8
3060.6383	19.5
3069.4959	66.1
3077.8198	16.2
3080.0605	17.1
3082.9770	16.6
3085.5052	19.6
3091.2770	26.6
3098.0816	19.1
3103.7701	22.3
3109.5319	22.4
3114.0193	23.3
3119.3439	27.9
3126.9692	79.7
3138.1077	28.4
3147.3816	28.3
3151.0544	19.6
3153.2399	18.2
3157.0857	19.3
3169.4783	13.9
3174.8928	11.6
3212.8589	13.5
3213.1427	13.0
3215.1265	12.0
3496.7250	71.9
3506.3088	12.9
3508.6350	18.5
3513.0267	24.0
3523.5913	130.8
3540.2445	1293.7
3562.2238	307.7
3578.4130	125.6
3600.4529	177.9
3621.4326	29.8
3643.6654	26.7
3685.4014	22.1
3685.4339	20.3
3699.5796	14.9
3713.4284	19.8
3730.0544	24.3
3906.1219	10.8
3937.5549	12.0
3956.4477	10.9
4001.5545	10.8
4003.4251	12.7
4307.0488	18.0
4314.5852	24.3
4322.4200	36.0
4355.2663	407.1
4376.3872	87.9
4393.3214	31.0
4416.7849	29.4
4662.4765	18.9
4821.3120	12.8
4828.3657	16.5
4836.5700	30.9
4845.1754	25.4
4856.6325	17.7
4865.0137	14.5
4868.2784	15.3
4872.6952	12.4
4876.4140	12.4
4878.4179	11.6
5364.4394	17.6
5432.1358	235.2
5493.3169	21.5
5501.8175	11.8
5511.2435	12.6
5512.7531	12.9
6004.1509	15.8
6006.6627	16.6
6017.7182	14.5
6035.9089	38.6
6050.5826	139.8
6068.0100	32.7
6246.1691	252.3
6267.9028	46.8
6419.7723	23.2
7167.1143	12.0
7193.2043	64.4
7213.1078	12.8
7216.8456	13.5
7364.6659	24.4
7380.7479	11.3
7626.5215	12.5
7627.6152	11.6
9667.6421	23.0
9691.6508	11.3
Y. pestis 14-47 (Medievalis)
m/z	SN
3023.2708	64.0
3064.0079	58.9
3088.9892	18.5
3098.8357	15.2
3100.4180	15.0
3112.9950	19.7
3120.7044	93.6
3194.1357	16.7
3207.5747	80.9
3220.0972	89.4
3307.5520	39.2
3432.9022	15.4
3490.9612	22.8
3517.8899	42.6
3534.7645	816.9
3595.3116	93.2
3637.1629	123.4
3679.4043	49.4
3692.8795	61.4
3708.3068	59.8
3723.6778	14.1
3811.1828	26.0
3914.1967	17.6
4045.6153	29.1
4184.7031	72.1
4313.3439	16.9
4320.5949	46.3
4329.0463	14.1
4349.7864	266.7
4448.4750	51.1
4495.9719	45.0
4547.6455	34.2
4576.2900	14.3
4633.7273	93.9
4801.3235	17.6
4830.3949	677.8
4860.9331	28.3
4880.3728	24.4
4887.3396	15.4
4900.6646	21.3
5004.1393	62.2
5067.1502	81.0
5137.3878	49.1
5149.3618	112.1
5210.1502	35.3
5220.8077	21.5
5270.4601	14.9
5279.7034	44.7
5426.5234	325.5
5499.5355	19.1
5518.1360	14.7
5526.9319	81.8
5608.0925	29.5
5615.0972	62.0
5738.1524	49.4
5765.6888	14.5
5822.4984	16.4
5883.3723	24.6
6029.4095	26.0
6044.5047	222.4
6093.0711	19.2
6239.9688	304.5
6372.6119	14.9
6413.8568	180.8
6479.2923	14.2
6559.8915	17.4
6799.1380	16.9
6816.5886	15.7
6853.1852	21.9
7187.0197	150.5
7232.3290	22.3
7272.6291	296.7
7357.4051	77.4
7516.8642	20.1
7620.9367	57.4
7779.0479	22.2
7801.7395	28.9
7845.1526	17.3
8052.9174	24.0
8368.0927	79.1
8626.1507	18.9
8641.0720	44.1
8895.1913	51.7
8990.9295	36.5
9094.7477	46.2
9152.6410	30.1
9266.7361	97.9
9328.4559	20.4
9659.8642	644.2
9980.2052	13.4
10007.7321	43.2
10274.9569	43.7
10298.2865	70.7
10541.7865	16.9
10558.8407	33.0
10999.2298	21.1
11001.9659	19.9
11052.1653	52.1
11228.3521	27.1
11474.5423	19.2
Y. pestis 5B9 (Medievalis)
m/z	SN
3007.0938	10.5
3008.2014	10.1
3021.1589	9.9
3023.7830	11.1
3030.2345	36.3
3039.9672	14.9
3044.6981	11.7
3049.1110	12.2
3061.4894	11.2
3063.9682	13.7
3070.4702	68.3
3094.2155	12.6
3106.0540	14.8
3111.6338	26.1
3119.6334	20.0
3127.8741	54.9
3137.8688	14.1
3141.0169	10.3
3147.3383	22.5
3172.2932	10.3
3172.4839	9.5
3174.8864	9.8
3214.8901	22.0
3228.1246	9.5
3385.1015	11.6
3414.6545	16.6
3497.2740	67.9
3525.1498	70.3
3541.5744	921.8
3557.0512	58.8
3562.8560	64.0
3578.5045	14.8
3580.0103	17.5
3601.6679	93.9
3644.7399	63.7
3685.7556	19.5
3700.1516	39.7
3716.0627	27.5
3723.4090	9.8
3730.8311	31.7
3819.1875	22.6
4193.2724	13.8
4313.8546	12.2
4325.2380	24.1
4356.7761	274.3
4377.7916	25.6
4455.8956	12.1
4459.6062	10.3
4642.3681	22.9
4664.8357	53.2
4812.3630	9.7
4838.6555	90.5
4862.1390	10.0
4887.8092	9.7
5012.5856	10.7
5157.7995	22.8
5217.7994	24.6
5228.1945	14.8
5375.0922	14.0
5392.3690	31.8
5434.5251	221.6
5507.2381	10.5
5508.7812	9.6
6009.9391	15.9
6015.8145	10.6
6023.4606	11.4
6052.8363	121.2
6066.9557	12.9
6248.3420	198.4
6270.3911	10.8
6397.2614	9.8
6400.5594	10.3
6403.2695	10.6
6422.4741	54.6
7073.0963	11.6
7196.0447	79.8
7217.3220	12.6
7225.7299	10.0
7236.5473	14.9
7245.2808	15.6
7281.3950	89.7
7630.5061	67.1
7656.4018	9.9
7790.4223	18.8
8062.9975	14.6
8378.9204	13.7
8907.1009	11.1
9002.2385	10.3
9009.5861	10.3
9104.4388	15.1
9277.4870	16.9
9288.7383	9.5
9669.7309	123.0
10019.6323	9.7
10024.4243	9.7
10307.6950	22.7
10554.2150	16.1
10839.8266	11.0
10877.5761	31.6
11012.9550	12.7
Y. pestis 5G5 (Medievalis)
m/z	SN
3008.4806	13.2
3011.2111	11.9
3022.1934	16.6
3030.2604	37.3
3035.5974	18.4
3037.8044	18.4
3045.2125	18.8
3056.2109	11.7
3062.3967	17.4
3070.3295	57.4
3077.3538	15.4
3080.1410	12.9
3086.5367	20.6
3092.2932	18.0
3094.6640	15.3
3097.7109	13.5
3102.1728	12.2
3106.5452	16.0
3111.2088	31.5
3120.7324	27.3
3128.4680	59.8
3139.2765	22.9
3143.8526	20.5
3148.8462	21.2
3159.0813	17.8
3172.4771	24.6
3176.8516	15.3
3179.6792	11.2
3215.3186	19.7
3218.1877	18.5
3498.7520	41.4
3505.3023	10.0
3515.1279	19.3
3525.6711	86.1
3541.8182	792.1
3563.5704	152.3
3579.5505	48.3
3602.5154	83.8
3624.9428	13.3
3645.0243	53.7
3700.1194	33.2
3715.7836	29.3
3731.9412	26.4
3736.2272	13.2
3818.8212	22.9
3825.5516	10.7
3966.7901	10.4
4192.7881	12.5
4311.5837	11.7
4327.7839	27.2
4357.2897	250.2
4378.5326	57.2
4389.7051	14.7
4394.4271	18.5
4399.6916	14.9
4406.1633	11.0
4641.8656	20.0
4665.5380	34.8
4802.9191	10.1
4811.5502	15.3
4838.8104	95.9
4885.4004	12.9
4890.8164	16.0
4898.1876	11.5
4904.2495	12.7
4915.1934	10.0
5158.0369	10.7
5217.8086	17.7
5229.8506	16.0
5434.8631	203.0
5498.1932	10.4
5508.8399	10.9
5815.7881	11.3
6010.3243	15.0
6014.5216	10.3
6053.6747	98.4
6072.8383	16.0
6249.2621	199.1
6391.7645	11.7
6422.8211	55.9
7159.1243	15.5
7197.4852	77.2
7218.8117	24.6
7227.6073	21.9
7281.2998	62.7
7631.8445	59.3
7669.3794	12.6
7676.4189	12.2
7781.8767	10.5
7788.7254	12.7
7795.0673	13.8
8378.2074	16.0
8909.3389	9.8
9253.1185	12.6
9277.0638	19.5
9671.4735	111.0
9735.5480	11.2
10279.3584	12.2
10307.5277	17.9
10551.7973	10.8
Y. pestis 5F1 (Medievalis)
m/z	SN
3007.7968	13.2
3012.6058	10.2
3015.2270	14.0
3017.0197	13.8
3019.7531	13.2
3030.3250	23.6
3036.5361	16.1
3038.9737	16.3
3040.6903	15.4
3043.1779	15.6
3047.9351	15.5
3062.7437	19.0
3069.2307	37.4
3085.1508	20.8
3092.6858	24.4
3103.1091	28.1
3110.6688	40.0
3126.9212	56.6
3137.6073	28.8
3146.4314	59.3
3157.5989	18.7
3163.3568	12.7
3165.6870	10.1
3169.4802	26.7
3183.2193	14.6
3188.4938	12.7
3193.3813	11.3
3194.8830	11.2
3202.6526	11.1
3214.9054	10.2
3384.2998	20.3
3497.2537	67.9
3524.3890	133.7
3540.5147	951.5
3562.5212	304.3
3578.7418	133.2
3600.3602	171.0
3615.8075	11.0
3621.9903	35.6
3642.5995	19.4
3699.1487	27.4
3714.8403	27.2
3717.8793	14.3
3729.4552	24.3
3953.4081	14.4
3956.5531	12.1
3967.8915	10.3
3967.8923	10.4
4063.6559	10.3
4301.1648	11.5
4305.3682	14.2
4315.1075	25.0
4355.4339	286.0
4377.0319	85.2
4393.1691	36.1
4407.7304	15.2
4411.9288	11.6
4415.5002	15.3
4419.3170	23.2
4663.7977	50.7
4684.9125	11.5
4686.4235	10.9
4836.1889	19.7
4848.7828	20.2
4871.3436	12.0
4872.9389	12.0
4875.5844	10.3
5217.0234	17.5
5339.6704	14.0
5344.6679	15.9
5357.1037	21.4
5432.6350	183.8
5490.3104	15.3
5495.0994	17.4
5498.0414	10.5
5510.3000	10.0
6004.6522	10.1
6033.4141	19.7
6050.7545	73.2
6065.5293	12.7
6070.4911	12.0
6246.4906	180.7
6268.0741	40.3
6286.0641	16.2
6420.2732	10.6
6424.0760	11.0
7147.7897	14.2
7153.3670	14.2
7163.8732	17.2
7193.0098	47.5
7221.0819	15.1
7232.7686	11.1
7237.0591	10.5
7240.8251	10.7
7627.9350	29.7
7639.1938	13.3
7648.3773	12.5
9649.3978	10.2
9669.1821	15.8
9691.4326	10.8
Y. pestis 6B4 (Medievalis)
m/z	SN
3007.2073	8.2
3021.6759	8.6
3027.1011	9.1
3030.4297	30.8
3038.2398	10.3
3038.3151	9.4
3040.4689	10.8
3048.6622	8.2
3070.5723	23.0
3112.3836	18.5
3120.2487	17.9
3128.1357	56.4
3147.5958	24.7
3214.5443	14.5
3228.1719	9.3
3239.7634	8.5
3385.3990	18.2
3414.1641	18.2
3497.7041	64.0
3524.8384	55.5
3541.5547	968.4
3562.9921	50.0
3572.1542	14.4
3578.0258	13.4
3579.7890	14.8
3601.7730	78.6
3644.3002	63.5
3686.3259	17.6
3700.0719	34.1
3715.4392	25.4
3731.3588	29.2
3818.2391	20.8
4192.3666	20.8
4317.4781	8.6
4324.6826	17.1
4330.5000	13.5
4333.6188	14.5
4356.6716	259.4
4372.8349	14.9
4378.4615	14.3
4641.8449	19.4
4664.4827	41.3
4817.0977	14.3
4838.0625	140.6
4866.7621	8.3
4870.7038	8.7
5157.1319	33.5
5215.8844	17.0
5222.5646	9.3
5228.2714	16.0
5391.3868	29.9
5433.7200	290.7
5470.6017	8.5
5505.8305	12.6
5509.7187	11.4
5532.5024	9.7
5536.0739	8.2
5745.7862	12.8
6008.9920	13.4
6052.2465	140.7
6205.0631	10.0
6247.4341	268.5
6395.5135	8.2
6401.8414	10.7
6421.4927	40.4
7144.5629	8.2
7149.4686	11.7
7152.4052	10.7
7162.1336	10.6
7166.7226	10.0
7194.6701	92.3
7215.8017	11.0
7219.8383	8.7
7221.3348	8.4
7224.1220	9.3
7229.1912	10.8
7235.1657	11.0
7279.5818	98.6
7629.5883	76.7
7790.8262	11.3
8062.0876	11.9
8331.3756	8.1
8332.5527	8.1
8353.2902	8.2
8353.3611	8.5
8357.1788	8.4
8375.6051	23.7
8905.2501	9.6
9001.4677	9.8
9262.6182	9.4
9276.1924	16.4
9667.6151	184.1
9708.5948	8.8
10273.2744	10.6
10304.9065	27.3
10540.2643	9.8
10551.7733	12.1
11000.0074	10.2
11005.4394	11.4
11007.0985	10.6
Y. pestis 8B7 (Medievalis)
m/z	SN
3006.9644	15.6
3009.2796	13.4
3021.8907	14.2
3023.3513	12.5
3029.0673	50.7
3037.1995	16.2
3041.2893	11.4
3045.3315	14.6
3059.1804	11.7
3060.3668	12.5
3063.6521	12.3
3069.6283	44.7
3075.9239	9.1
3078.9101	8.6
3080.3014	8.2
3082.2950	8.3
3085.5966	8.5
3091.0610	13.0
3092.6832	11.8
3097.1496	8.5
3098.5110	8.5
3100.5235	9.5
3103.6397	12.5
3104.7857	10.6
3111.7125	27.5
3119.3070	27.7
3126.9924	81.6
3136.7514	16.1
3138.3007	17.2
3146.2745	36.1
3152.5816	9.3
3158.2849	10.7
3170.2650	11.7
3172.8833	8.5
3213.7394	10.9
3384.3253	20.9
3412.3868	20.7
3496.5783	62.7
3514.3414	10.5
3523.6437	65.6
3540.4256	1095.0
3562.4140	141.6
3578.6619	49.7
3600.6266	102.4
3607.4665	10.7
3621.0112	9.1
3622.0162	9.2
3644.0290	26.5
3684.9536	16.5
3699.0218	28.3
3712.0407	12.3
3714.0420	17.8
3714.0676	18.6
3729.5270	33.1
3816.8161	9.4
4069.6677	8.2
4313.4590	11.0
4314.7305	12.0
4317.5131	8.0
4322.8895	17.8
4327.6693	14.3
4355.4378	273.9
4376.7879	34.4
4385.3559	9.2
4393.9782	9.8
4395.2166	8.3
4419.9465	8.5
4641.9024	8.0
4663.3321	46.7
4822.1280	8.0
4822.1833	8.5
4826.7098	9.1
4836.6721	39.3
4844.6723	17.9
4849.1584	18.4
4859.2662	8.2
5215.8520	14.3
5228.0988	8.8
5378.2264	11.6
5380.4393	10.8
5389.4492	20.9
5396.3148	17.8
5432.3932	188.6
5461.6920	19.3
5468.6371	11.8
5472.3779	11.2
5472.3786	11.2
6032.6585	18.0
6050.7175	113.9
6067.1347	22.4
6246.1358	204.1
6267.7735	17.2
6419.3729	14.5
7175.5676	8.8
7192.9174	43.0
7210.9476	8.0
7618.2734	8.6
7626.9465	16.8
9665.9412	21.5
9689.1525	8.8
Y. pestis 9F11 (Medievalis)
m/z	SN
3005.9170	10.1
3007.0467	8.8
3009.4699	9.3
3028.3127	23.2
3038.9770	10.8
3040.2476	11.0
3041.6308	9.7
3061.0854	9.7
3068.5453	28.8
3094.7584	8.7
3103.1585	10.8
3103.1769	11.1
3105.5812	11.0
3108.5478	13.9
3110.3732	14.1
3111.6847	12.6
3115.7433	8.9
3118.6851	11.8
3120.8919	10.9
3126.2465	37.1
3132.2962	10.3
3133.7917	9.5
3145.8768	25.4
3149.9576	9.5
3168.1254	11.0
3211.5361	9.3
3213.2304	10.8
3383.4938	11.7
3495.8599	33.6
3515.6706	8.7
3517.6133	11.4
3523.0683	36.6
3539.8251	635.8
3555.4262	35.9
3561.5951	51.8
3569.0350	14.1
3570.2180	11.0
3573.0954	10.5
3574.2172	9.3
3578.6597	14.3
3581.1109	14.2
3583.0487	12.5
3584.0523	11.4
3600.1112	98.4
3643.2844	19.8
3683.9062	12.0
3697.6389	21.8
3714.8168	17.1
3716.8279	10.2
3717.3826	8.9
3729.3844	20.3
3816.2585	12.6
3816.9826	12.2
4324.1352	9.6
4333.8901	9.7
4337.7638	14.5
4354.9259	117.3
4367.0025	8.8
4368.0064	9.6
4369.9718	9.8
4371.5401	9.0
4375.1932	14.4
4378.1589	8.5
4662.4299	22.4
4828.7145	13.2
4836.0418	32.2
4842.1261	13.7
4844.9636	15.9
4845.7729	14.9
5215.1371	10.0
5218.0676	10.0
5385.8669	13.2
5390.9085	9.6
5393.0982	9.2
5393.8924	9.2
5401.1243	8.5
5414.0159	17.5
5414.9325	16.5
5420.1982	17.3
5431.6989	95.6
5448.3596	17.7
5452.1465	16.8
5459.5869	10.5
6040.9552	9.6
6049.5732	48.1
6227.3798	15.3
6230.8938	16.5
6245.5196	79.1
6267.3355	8.8
6415.4973	11.1
6418.1915	12.0
6420.5877	9.9
6423.1969	8.6
7190.4388	19.7
7202.7362	8.8
7626.5053	19.7
9641.2795	9.6
9644.1333	9.6
9663.1791	23.5
9686.4376	9.3
